# Supplementary material for: Translated Mutant DSPP mRNA Expression Level Impacts the Severity of Dentin Defects
Source: J Pers Med. 2022 Jun 19;12(6):1002. doi: 10.3390/jpm12061002 (PMC9225647; doi:10.3390/jpm12061002)
Supplement: Supplementary file 1 [file jpm-12-01002-s001.zip]

Archive with 1 entries (1 files):
- jpm-1756997-supplementary.pdf
